# Supplementary material for: Molecular Evolutionary Analyses of the Pseudomonas-Derived Cephalosporinase Gene
Source: Microorganisms. 2023 Mar 1;11(3):635. doi: 10.3390/microorganisms11030635 (PMC10057138; doi:10.3390/microorganisms11030635)
Supplement: Supplementary file 1 [file microorganisms-11-00635-s001.zip]

Archive with 4 entries (2 files):
- microorganisms-2072466-supplementary/
- microorganisms-2072466-supplementary/supplementary_figure_table_revised_2/
- microorganisms-2072466-supplementary/supplementary_figure_table_revised_2/revised_supplementary_figure.pdf
- microorganisms-2072466-supplementary/supplementary_figure_table_revised_2/samples present study.pdf
